# Supplementary material for: A Co-delivery System Based on a Dimeric Prodrug and Star-Shaped Polymeric Prodrug Micelles for Drug Delivery
Source: Front Chem. 2021 Oct 22;9:765021. doi: 10.3389/fchem.2021.765021 (PMC8569866; doi:10.3389/fchem.2021.765021)
Supplement: Supplementary file 2 [file DataSheet1.xlsx]

## Sheet: PSSP_Size
PSSP
X Volume	Record 1: ???
0.4	0
0.463	0
0.536	0
0.621	0
0.719	0
0.833	0
0.965	0
1.12	0
1.29	0
1.5	0
1.74	0
2.01	0
2.33	0
2.7	0
3.12	0
3.62	0
4.19	0
4.85	0
5.61	0
6.5	0
7.53	0
8.72	0
10.1	0
11.7	0
13.5	0
15.7	0
18.2	0
21	0
24.4	0
28.2	0
32.7	0.972
37.8	4.97
43.8	11.5
50.7	16.7
58.8	18.1
68.1	16.1
78.8	12.4
91.3	8.55
106	5.32
122	2.99
142	1.51
164	0.662
190	0.235
220	0.0577
255	0.00676
295	0
342	0
396	0
459	0
531	0
615	0
712	0
825	0
955	0
1110	0
1280	0
1480	0
1720	0
1990	0
2300	0
2670	0
3090	0
3580	0
4150	0
4800	0
5560	0
6440	0
7460	0
8630	0

## Sheet: diP@PSSP_Size
diP@PSSP
X Volume	Record 13: 3-nolv 1
0.4	0
0.463	0
0.536	0
0.621	0
0.719	0
0.833	0
0.965	0
1.12	0
1.29	0
1.5	0
1.74	0
2.01	0
2.33	0
2.7	0
3.12	0
3.62	0
4.19	0
4.85	0
5.61	0
6.5	0
7.53	0
8.72	0
10.1	0
11.7	0
13.5	0
15.7	0
18.2	0
21	0
24.4	0
28.2	0
32.7	0
37.8	0
43.8	0
50.7	1.5
58.8	6.95
68.1	14.7
78.8	19.7
91.3	19.6
106	15.8
122	10.8
142	6.31
164	3.09
190	1.18
220	0.294
255	0.0323
295	0
342	0
396	0
459	0
531	0
615	0
712	0
825	0
955	0
1110	0
1280	0
1480	0
1720	0
1990	0
2300	0
2670	0
3090	0
3580	0
4150	0
4800	0
5560	0
6440	0
7460	0
8630	0

## Sheet: PSSP_Size_stability
PSSP
稳定性
时间天	1	5	15	20
	82.84	83.05	83.6	82.87
	84.43	81.45	80.23	85.34
	80.13	82.34	85.23	79.42
平均	82.4667	82.28	83.02	82.5433
误差	2.17417	0.801686	2.54996	2.97349
	X Volume	Record 1: ???				X Volume	Record 5: ???				X Volume	Record 15: ???				X Volume	Record20: ???
	0.4	0				0.4	0				0.4	0				0.4	0
	0.463	0				0.463	0				0.463	0				0.463	0
	0.536	0				0.536	0				0.536	0				0.536	0
	0.621	0				0.621	0				0.621	0				0.621	0
	0.719	0				0.719	0				0.719	0				0.719	0
	0.833	0				0.833	0				0.833	0				0.833	0
	0.965	0				0.965	0				0.965	0				0.965	0
	1.12	0				1.12	0				1.12	0				1.12	0
	1.29	0				1.29	0				1.29	0				1.29	0
	1.5	0				1.5	0				1.5	0				1.5	0
	1.74	0				1.74	0				1.74	0				1.74	0
	2.01	0				2.01	0				2.01	0				2.01	0
	2.33	0				2.33	0				2.33	0				2.33	0
	2.7	0				2.7	0				2.7	0				2.7	0
	3.12	0				3.12	0				3.12	0				3.12	0
	3.62	0				3.62	0				3.62	0				3.62	0
	4.19	0				4.19	0				4.19	0				4.19	0
	4.85	0				4.85	0				4.85	0				4.85	0
	5.61	0				5.61	0				5.61	0				5.61	0
	6.5	0				6.5	0				6.5	0				6.5	0
	7.53	0				7.53	0				7.53	0				7.53	0
	8.72	0				8.72	0				8.72	0				8.72	0
	10.1	0				10.1	0				10.1	0				10.1	0
	11.7	0				11.7	0				11.7	0				11.7	0
	13.5	0				13.5	0				13.5	0				13.5	0
	15.7	0				15.7	0				15.7	0				15.7	0
	18.2	0				18.2	0				18.2	0				18.2	0
	21	0				21	0				21	0				21	0
	24.4	0				24.4	0				24.4	0				24.4	0
	28.2	0				28.2	0				28.2	0				28.2	0
	32.7	0.972				32.7	1.78				32.7	0.0577				32.7	0.481
	37.8	4.97				37.8	7.36				37.8	2.66				37.8	3.73
	43.8	11.5				43.8	14.1				43.8	9.77				43.8	10.6
	50.7	16.7				50.7	17.7				50.7	17				50.7	17.1
	58.8	18.1				58.8	17.3				58.8	19.5				58.8	19.4
	68.1	16.1				68.1	14.4				68.1	17.7				68.1	17.4
	78.8	12.4				78.8	10.6				78.8	13.5				78.8	13.3
	91.3	8.55				91.3	7.13				91.3	9.13				91.3	8.8
	106	5.32				106	4.43				106	5.5				106	5.12
	122	2.99				122	2.58				122	2.97				122	2.57
	142	1.51				142	1.41				142	1.41				142	1.07
	164	0.662				164	0.718				164	0.569				164	0.335
	190	0.235				190	0.34				190	0.174				190	0.0601
	220	0.0577				220	0.143				220	0.0303				220	0.00201
	255	0.00676				255	0.0471				255	0.000652				255	0
	295	0				295	0.00861				295	0				295	0
	342	0				342	0				342	0				342	0
	396	0				396	0				396	0				396	0
	459	0				459	0				459	0				459	0
	531	0				531	0				531	0				531	0
	615	0				615	0				615	0				615	0
	712	0				712	0				712	0				712	0
	825	0				825	0				825	0				825	0
	955	0				955	0				955	0				955	0
	1110	0				1110	0				1110	0				1110	0
	1280	0				1280	0				1280	0				1280	0
	1480	0				1480	0				1480	0				1480	0
	1720	0				1720	0				1720	0				1720	0
	1990	0				1990	0				1990	0				1990	0
	2300	0				2300	0				2300	0				2300	0
	2670	0				2670	0				2670	0				2670	0
	3090	0				3090	0				3090	0				3090	0
	3580	0				3580	0				3580	0				3580	0
	4150	0				4150	0				4150	0				4150	0
	4800	0				4800	0				4800	0				4800	0
	5560	0				5560	0				5560	0				5560	0
	6440	0				6440	0				6440	0				6440	0
	7460	0				7460	0				7460	0				7460	0
	8630	0				8630	0				8630	0				8630	0

## Sheet: diP@PSSP_Size_stability
diP@PSSP
稳定性
时间天	1	5	15	20
	116.5	120.4	117.8	117.8
	114.2	116.5	114.4	115.3
	112.3	119.3	112.4	114.4
平均	114.333	118.733	114.867	115.833
误差	2.10317	2.0108	2.73008	1.76163
X Volume	Record 1: 3-nolv 1				X Volume	Record 5: 3-nolv 1					X Volume	Record 15:-nolv 2					X Volume	Record 20: 3-nolv 3
0.4	0				0.4	0					0.4	0					0.4	0
0.463	0				0.463	0					0.463	0					0.463	0
0.536	0				0.536	0					0.536	0					0.536	0
0.621	0				0.621	0					0.621	0					0.621	0
0.719	0				0.719	0					0.719	0					0.719	0
0.833	0				0.833	0					0.833	0					0.833	0
0.965	0				0.965	0					0.965	0					0.965	0
1.12	0				1.12	0					1.12	0					1.12	0
1.29	0				1.29	0					1.29	0						0
1.5	0				1.5	0					1.5	0					1.5	0
1.74	0				1.74	0					1.74	0					1.74	0
2.01	0				2.01	0					2.01	0					2.01	0
2.33	0				2.33	0					2.33	0					2.33	0
2.7	0				2.7	0					2.7	0					2.7	0
3.12	0				3.12	0					3.12	0					3.12	0
3.62	0				3.62	0					3.62	0					3.62	0
4.19	0				4.19	0					4.19	0					4.19	0
4.85	0				4.85	0					4.85	0					4.85	0
5.61	0				5.61	0					5.61	0					5.61	0
6.5	0				6.5	0					6.5	0					6.5	0
7.53	0				7.53	0					7.53	0					7.53	0
8.72	0				8.72	0					8.72	0					8.72	0
10.1	0				10.1	0					10.1	0					10.1	0
11.7	0				11.7	0					11.7	0					11.7	0
13.5	0				13.5	0					13.5	0					13.5	0
15.7	0				15.7	0					15.7	0					15.7	0
18.2	0				18.2	0					18.2	0					18.2	0
21	0				21	0					21	0					21	0
24.4	0				24.4	0					24.4	0					24.4	0
28.2	0				28.2	0					28.2	0					28.2	0
32.7	0				32.7	0					32.7	0					32.7	0
37.8	0				37.8	0.0877					37.8	0					37.8	0
43.8	0				43.8	1.35					43.8	1.41					43.8	0.625
50.7	1.5				50.7	4.81					50.7	5.81					50.7	3.53
58.8	6.95				58.8	8.99					58.8	11.3					58.8	8.83
68.1	14.7				68.1	11.7					68.1	14.7					68.1	13.7
78.8	19.7				78.8	12.2					78.8	15.3					78.8	15.9
91.3	19.6				91.3	11					91.3	13.7					91.3	15.2
106	15.8				106	9.02					106	11.1					106	12.8
122	10.8				122	6.85					122	8.37					122	9.76
142	6.31				142	4.93					142	5.98					142	6.99
164	3.09				164	3.43					164	4.14					164	4.78
190	1.18				190	2.35					190	2.85					190	3.18
220	0.294				220	1.63					220	2					220	2.11
255	0.0323				255	1.13					255	1.43					255	1.37
295	0				295	0.731					295	0.964					295	0.801
342	0				342	0.391					342	0.566					342	0.368
396	0				396	0.151					396	0.264					396	0.112
459	0				459	0.0294					459	0.0835					459	0.016
531	0				531	0					531	0.0128					531	0
615	0				615	0					615	0					615	0
712	0				712	0					712	0					712	0
825	0				825	0					825	0					825	0
955	0				955	0					955	0					955	0
1110	0				1110	0					1110	0					1110	0
1280	0				1280	0					1280	0					1280	0
1480	0				1480	0					1480	0					1480	0
1720	0				1720	0					1720	0					1720	0
1990	0				1990	0					1990	0					1990	0
2300	0				2300	0					2300	0					2300	0
2670	0				2670	0.041					2670	0					2670	0
3090	0				3090	0.289					3090	0					3090	0
3580	0				3580	1.1					3580	0					3580	0
4150	0				4150	2.94					4150	0					4150	0
4800	0				4800	6					4800	0					4800	0
5560	0				5560	6.38					5560	0					5560	0
6440	0				6440	2.47					6440	0					6440	0
7460	0				7460	0					7460	0					7460	0
8630	0				8630	0					8630	0					8630	0

## Sheet: PSSP_volume_10 mM GSH
0 h					6 h					12 h					24 h
0.4	0				X Volume	Record 3: 1-nolv 3				X Volume	Record 5: 1-lv 2				X Volume	Record 8: 2-nolv 2
0.463	0				0.4	0				0.4	0				0.4	0
0.536	0				0.463	0				0.463	0				0.463	0
0.621	0				0.536	0				0.536	0				0.536	0
0.719	0				0.621	0				0.621	0				0.621	0
0.833	0				0.719	0				0.719	0				0.719	0
0.965	0				0.833	0				0.833	0				0.833	0
1.12	0				0.965	0				0.965	0				0.965	0
1.29	0				1.12	0				1.12	0				1.12	0
1.5	0				1.29	0				1.29	0				1.29	0
1.74	0				1.5	0				1.5	0				1.5	0
2.01	0				1.74	0				1.74	0				1.74	0
2.33	0				2.01	0				2.01	0				2.01	0
2.7	0				2.33	0				2.33	0				2.33	0
3.12	0				2.7	0				2.7	0				2.7	0
3.62	0				3.12	0				3.12	0				3.12	0
4.19	0				3.62	0				3.62	0				3.62	0
4.85	0				4.19	0				4.19	0				4.19	0
5.61	0				4.85	0				4.85	0				4.85	0
6.5	0				5.61	0				5.61	0				5.61	0
7.53	0				6.5	0				6.5	0				6.5	0
8.72	0				7.53	0				7.53	0				7.53	0
10.1	0				8.72	0				8.72	0				8.72	0
11.7	0				10.1	0				10.1	0				10.1	0
13.5	0				11.7	0				11.7	0				11.7	0
15.7	0				13.5	1.73				13.5	0				13.5	0
18.2	0				15.7	6.73				15.7	0				15.7	0
21	0				18.2	11.5				18.2	0				18.2	0
24.4	0				21	12.1				21	0				21	0
28.2	0				24.4	9.12				24.4	0.406				24.4	0
32.7	0.972				28.2	5.53				28.2	2.4				28.2	0
37.8	4.97				32.7	3.1				32.7	6.16				32.7	0.577
43.8	11.5				37.8	2.07				37.8	9.68				37.8	2.7
50.7	16.7				43.8	1.94				43.8	11.3				43.8	5.83
58.8	18.1				50.7	2.08				50.7	11				50.7	8.12
68.1	16.1				58.8	2.11				58.8	9.69				58.8	8.52
78.8	12.4				68.1	1.95				68.1	8.02				68.1	7.37
91.3	8.55				78.8	1.62				78.8	6.44				78.8	5.5
106	5.32				91.3	1.25				91.3	5.12				91.3	3.63
122	2.99				106	0.902				106	4.06				106	2.16
142	1.51				122	0.626				122	3.24				122	1.17
164	0.662				142	0.429				142	2.61				142	0.607
190	0.235				164	0.3				164	2.16				164	0.336
220	0.0577				190	0.223				190	1.87				190	0.251
255	0.00676				220	0.186				220	1.75				220	0.285
295	0				255	0.176				255	1.77				255	0.404
342	0				295	0.179				295	1.83				295	0.579
396	0				342	0.188				342	1.85				342	0.779
459	0				396	0.201				396	1.84				396	0.975
531	0				459	0.22				459	1.79				459	1.14
615	0				531	0.241				531	1.65				531	1.18
712	0				615	0.251				615	1.34				615	1.04
825	0				712	0.258				712	0.947				712	0.75
955	0				825	0.278				825	0.587				825	0.433
1110	0				955	0.324				955	0.305				955	0.177
1280	0				1110	0.408				1110	0.116				1110	0.0366
1480	0				1280	0.539				1280	0.0225				1280	0
1720	0				1480	0.727				1480	0				1480	0
1990	0				1720	0.986				1720	0				1720	0
2300	0				1990	1.31				1990	0				1990	0
2670	0				2300	1.7				2300	0				2300	0
3090	0				2670	2.16				2670	0				2670	0
3580	0				3090	2.81				3090	0				3090	0
4150	0				3580	3.8				3580	0				3580	0.67
4800	0				4150	5.03				4150	0				4150	4.39
5560	0				4800	6.09				4800	0				4800	14.4
6440	0				5560	4.95				5560	0				5560	18.3
7460	0				6440	1.7				6440	0				6440	7.64
8630	0				7460	0				7460	0				7460	0
					8630	0				8630	0				8630	0

## Sheet: diP@PSSP_volume_10 mM GSH
0 H					6 H					12 H					24 H
X Volume	Record 13: 3-nolv 1				X Volume	Record 2: 2-nolv 1				X Volume	Record 3: 2-lv 3				X Volume	Record 4: 1-nolv 2
0.4	0				0.4	0				0.4	0				0.4	0
0.463	0				0.463	0				0.463	0				0.463	0
0.536	0				0.536	0				0.536	0				0.536	0
0.621	0				0.621	0				0.621	0				0.621	0
0.719	0				0.719	0				0.719	0				0.719	0
0.833	0				0.833	0				0.833	0				0.833	0
0.965	0				0.965	0				0.965	0				0.965	0
1.12	0				1.12	0				1.12	0				1.12	0
1.29	0				1.29	0				1.29	0				1.29	0
1.5	0				1.5	0				1.5	0				1.5	0
1.74	0				1.74	0				1.74	0				1.74	0
2.01	0				2.01	0				2.01	0				2.01	0
2.33	0				2.33	0				2.33	0				2.33	0
2.7	0				2.7	0				2.7	0				2.7	0
3.12	0				3.12	0				3.12	0				3.12	0
3.62	0				3.62	0				3.62	0				3.62	0
4.19	0				4.19	0				4.19	0				4.19	0
4.85	0				4.85	0				4.85	0				4.85	0
5.61	0				5.61	0				5.61	0				5.61	0
6.5	0				6.5	0				6.5	0				6.5	0
7.53	0				7.53	0				7.53	0				7.53	0
8.72	0				8.72	0				8.72	0				8.72	0
10.1	0				10.1	0				10.1	0				10.1	0
11.7	0				11.7	0				11.7	0				11.7	0
13.5	0				13.5	0				13.5	0				13.5	0
15.7	0				15.7	0				15.7	0				15.7	0
18.2	0				18.2	0				18.2	0				18.2	0
21	0				21	0				21	0				21	0
24.4	0				24.4	0				24.4	0.381				24.4	0
28.2	0				28.2	0				28.2	2.23				28.2	0.528
32.7	0				32.7	1.01				32.7	5.74				32.7	2.39
37.8	0				37.8	5.05				37.8	9.25				37.8	4.97
43.8	0				43.8	11.4				43.8	11.2				43.8	6.58
50.7	1.5				50.7	16.1				50.7	11.5				50.7	6.52
58.8	6.95				58.8	16.6				58.8	10.5				58.8	5.32
68.1	14.7				68.1	13.9				68.1	8.93				68.1	3.77
78.8	19.7				78.8	9.81				78.8	7.27				78.8	2.43
91.3	19.6				91.3	6.03				91.3	5.75				91.3	1.49
106	15.8				106	3.35				106	4.5				106	0.935
122	10.8				122	1.86				122	3.51				122	0.643
142	6.31				142	1.26				142	2.76				142	0.503
164	3.09				164	1.2				164	2.22				164	0.44
190	1.18				190	1.39				190	1.88				190	0.416
220	0.294				220	1.72				220	1.71				220	0.423
255	0.0323				255	2.08				255	1.68				255	0.452
295	0				295	2.28				295	1.68				295	0.476
342	0				342	2.13				342	1.65				342	0.476
396	0				396	1.62				396	1.56				396	0.449
459	0				459	0.889				459	1.41				459	0.396
531	0				531	0.286				531	1.17				531	0.314
615	0				615	0.0346				615	0.828				615	0.209
712	0				712	0				712	0.468				712	0.117
825	0				825	0				825	0.198				825	0.0735
955	0				955	0				955	0.0519				955	0.0998
1110	0				1110	0				1110	0.00549				1110	0.216
1280	0				1280	0				1280	0				1280	0.449
1480	0				1480	0				1480	0				1480	0.828
1720	0				1720	0				1720	0				1720	1.38
1990	0				1990	0				1990	0				1990	2.1
2300	0				2300	0				2300	0				2300	2.96
2670	0				2670	0				2670	0				2670	3.98
3090	0				3090	0				3090	0				3090	5.38
3580	0				3580	0				3580	0				3580	7.39
4150	0				4150	0				4150	0				4150	9.86
4800	0				4800	0				4800	0				4800	12
5560	0				5560	0				5560	0				5560	9.73
6440	0				6440	0				6440	0				6440	3.33
7460	0				7460	0				7460	0				7460	0
8630	0				8630	0				8630	0				8630	0

## Sheet: drug release
PTX								PTX-GSH
时间	1	2	3	平均	误差				1	2	3	平均	误差
0.5	0.34	0.13	0.18	0.216667	0.109697			0.5	5.54	5.45	8.73	6.57333	1.86827
1	0.32	0.63	0.64	0.53	0.181934			1	9.34	10.34	14.34	11.34	2.64575
2	1.26	3.74	1.35	2.11667	1.40657			2	14.27	17.34	20.36	17.3233	3.04503
4	3.83	5.36	3.75	4.31333	0.907322			4	22.26	24.52	26.34	24.3733	2.04395
6	4.75	7.96	4.95	5.88667	1.79834			6	27.18	32.54	35.36	31.6933	4.15521
8	5.11	8.34	5.35	6.26667	1.79956			8	40.98	51.59	53.36	48.6433	6.69539
10	5.34	7.46	9.34	7.38	2.0012			10	52.39	58.47	61.63	57.4967	4.69627
12	6.46	8.47	11.93	8.95333	2.76685			12	64.18	68.74	70.96	67.96	3.45665
24	7.95	11.97	8.45	9.45667	2.19092			24	79.06	70.46	80.65	76.7233	5.48216
48	8.04	9.35	10.59	9.32667	1.27516			48	85.42	81.67	89.34	85.4767	3.83531

## Sheet: hemolysis
							分母	0.502257
							分子-	0.046854
PSSP
1	0.0488646	0.0494196	0.0634415		0.0020106	0.0025656	0.0165875		0.400313	0.510814	3.30259		1.40457	1.64466
2	0.0404159	0.0419779	0.041089		-0.0064381	-0.0048761	-0.005765		-1.28183	-0.970838	-1.14782		-1.1335	0.155992
diP@PSSP
1	0.0669004	0.0642389	0.0620455		0.0200464	0.0173849	0.0151915		3.99127	3.46136	3.02465		3.49242	0.484058
2	0.0637615	0.0401914	0.0398442		0.0169075	-0.0066626	-0.0070098		3.3663	-1.32653	-1.39566		0.214704	2.72958

## Sheet: Cell viability
diPTX
																	C 1	C1	C
0.625				1.25				2.5				5					3.5812	0.231245	3.34995
3.27543	2.97209	90.1897		2.94235	2.63202	80.2047		2.83435	2.52402	76.9135		1.96325	1.65292	50.3689			3.5804	0.314654	3.26575
3.12785	2.82451	86.0703		2.87844	2.56811	78.257		2.44352	2.13319	65.0038		1.81436	1.50403	45.8319			3.63456	0.364124	3.27043
3.07242	2.76908	84.3813		2.64346	2.33313	71.0965		2.59825	2.28792	69.7188		1.7577	1.44737	44.1051		平均值	3.59872	0.303341	3.29538
		86.8804				76.5194				70.5454				46.7686
		2.98774				4.79628				5.99775				3.23528
PSSP
0.625				1.25				2.5				5				10
3.47244	3.16909	96.1678		3.24336	2.93303	89.377		3.13235	2.82202	85.9945		2.92324	2.61291	79.6223		2.01324	1.70291	51.8923
3.34577	3.04242	92.7107		3.31432	3.00399	91.5395		3.14235	2.83202	86.2992		2.91233	2.602	79.2899		2.14325	1.83292	55.854
3.32355	3.02021	92.0337		3.31545	3.00512	91.574		3.14644	2.83611	86.4236		3.04322	2.73289	83.2782		1.92343	1.6131	49.1555
		93.6374				90.8302				86.2391				80.7301				52.3006
		2.21741				1.25861				0.220788				2.21296				3.36787
diP@PSSP
0.625				1.25				2.5				5				10
3.21437	2.91102	88.3366		2.62466	2.31433	70.5237		1.64658	1.33625	40.7191		1.27435	0.964019	29.3762		0.645354	0.335024	10.2091
3.10464	2.8013	85.3631		2.49367	2.18334	66.5321		1.73241	1.42208	43.3345		1.15873	0.848402	25.853		0.735565	0.425235	12.958
3.01436	2.71102	82.612		2.63255	2.32222	70.7641		1.82347	1.51314	46.1092		1.06543	0.755097	23.0098		0.623435	0.313105	9.54113
		85.4372				69.2733				43.3876				26.0797				10.9027
		2.86299				2.37699				2.69544				3.18924				1.81099
